# Supplementary material for: Gender difference in NASH susceptibility: Roles of hepatocyte Ikkβ and Sult1e1
Source: PLoS One. 2017 Aug 10;12(8):e0181052. doi: 10.1371/journal.pone.0181052 (PMC5552280; doi:10.1371/journal.pone.0181052)
Supplement: S1 Table — (XLS) [file pone.0181052.s001.xls]

## Sheet: Sheet1
Probeset ID	gene_assignment	Gene Symbol	RefSeq	Ratio(F-KO vs. F-WT)	Fold-Change(F-KO vs. F-WT)	Fold-Change(F-KO vs. F-WT) (Description)	Ratio(M-KO vs. M-WT)	Fold-Change(M-KO vs. M-WT)	Fold-Change(M-KO vs. M-WT) (Description)
10598018	---		---	0.778835	-1.28397	F-KO down vs F-WT	3.61043	3.61043	M-KO up vs M-WT
10598071	---		---	0.915981	-1.09173	F-KO down vs F-WT	2.69389	2.69389	M-KO up vs M-WT
10598075	---		---	0.844284	-1.18444	F-KO down vs F-WT	2.38038	2.38038	M-KO up vs M-WT
10598041	---		---	0.82735	-1.20868	F-KO down vs F-WT	2.37354	2.37354	M-KO up vs M-WT
10598062	---		---	0.8091	-1.23594	F-KO down vs F-WT	2.30441	2.30441	M-KO up vs M-WT
10589535	NM_008694 // Ngp // neutrophilic granule protein // 9 F2 // 18054 /// ENSMUST000	Ngp	NM_008694	0.962554	-1.0389	F-KO down vs F-WT	2.30256	2.30256	M-KO up vs M-WT
10450731	XR_034252 // H2-t9 // MHC class Ib T9 // 17 B1 // 630294 /// XR_034810 // H2-t9	H2-t9	XR_034252	0.723302	-1.38255	F-KO down vs F-WT	2.265	2.265	M-KO up vs M-WT
10604996	NM_001110784 // Xlr3a // X-linked lymphocyte-regulated 3A // X A7.3|X 29.12 cM /	Xlr3a	NM_001110784	0.915315	-1.09252	F-KO down vs F-WT	2.25343	2.25343	M-KO up vs M-WT
10582888	---		---	0.756274	-1.32227	F-KO down vs F-WT	2.15263	2.15263	M-KO up vs M-WT
10531111	NM_023135 // Sult1e1 // sulfotransferase family 1E, member 1 // 5 E1|5 44.0 cM /	Sult1e1	NM_023135	0.80447	-1.24305	F-KO down vs F-WT	2.11631	2.11631	M-KO up vs M-WT
10605034	NM_183094 // Xlr4c // X-linked lymphocyte-regulated 4C // X A7.3 // 72891 /// NM	Xlr4c	NM_183094	0.814152	-1.22827	F-KO down vs F-WT	2.10801	2.10801	M-KO up vs M-WT
10598083	---		---	0.909963	-1.09895	F-KO down vs F-WT	2.05507	2.05507	M-KO up vs M-WT
10505252	XR_030572 // LOC620982 // similar to novel member of the major urinary protein (	LOC620982	XR_030572	0.807526	-1.23835	F-KO down vs F-WT	2.05189	2.05189	M-KO up vs M-WT
10600122	NM_001081643 // Xlr3b // X-linked lymphocyte-regulated 3B // X A7.2 // 574437 //	Xlr3b	NM_001081643	0.881168	-1.13486	F-KO down vs F-WT	2.01595	2.01595	M-KO up vs M-WT
10598079	---		---	0.792861	-1.26125	F-KO down vs F-WT	1.96786	1.96786	M-KO up vs M-WT
10518358	NM_145078 // 2610305D13Rik // RIKEN cDNA 2610305D13 gene // 4 E1 // 112422 /// E	2610305D13Rik	NM_145078	0.777816	-1.28565	F-KO down vs F-WT	1.96141	1.96141	M-KO up vs M-WT
10605007	NM_011727 // Xlr3c // X-linked lymphocyte-regulated 3C // X A7.3 // 22446 /// NM	Xlr3c	NM_011727	0.913977	-1.09412	F-KO down vs F-WT	1.91685	1.91685	M-KO up vs M-WT
10582890	---		---	0.901444	-1.10933	F-KO down vs F-WT	1.88973	1.88973	M-KO up vs M-WT
10600131	NM_021365 // Xlr4b // X-linked lymphocyte-regulated 4B // X A7.3|X 29.0 cM // 27	Xlr4b	NM_021365	0.841538	-1.1883	F-KO down vs F-WT	1.87776	1.87776	M-KO up vs M-WT
10604984	NM_021365 // Xlr4b // X-linked lymphocyte-regulated 4B // X A7.3|X 29.0 cM // 27	Xlr4b	NM_021365	0.946806	-1.05618	F-KO down vs F-WT	1.86577	1.86577	M-KO up vs M-WT
10598081	---		---	0.798692	-1.25205	F-KO down vs F-WT	1.86507	1.86507	M-KO up vs M-WT
10598077	---		---	0.909301	-1.09975	F-KO down vs F-WT	1.84187	1.84187	M-KO up vs M-WT
10545233	BC094049 // ENSMUSG00000076577 // predicted gene, ENSMUSG00000076577 // --- // 1	ENSMUSG000000765	BC094049	0.896167	-1.11586	F-KO down vs F-WT	1.78214	1.78214	M-KO up vs M-WT
10603005	XR_033102 // LOC676160 // similar to thyroid hormone receptor associated protein	LOC676160	XR_033102	0.962034	-1.03946	F-KO down vs F-WT	1.76652	1.76652	M-KO up vs M-WT
10574023	NM_008630 // Mt2 // metallothionein 2 // 8 C5|8 45.0 cM // 17750 /// ENSMUST0000	Mt2	NM_008630	0.944485	-1.05878	F-KO down vs F-WT	1.73748	1.73748	M-KO up vs M-WT
10412657	---		---	0.920953	-1.08583	F-KO down vs F-WT	1.7317	1.7317	M-KO up vs M-WT
10598053	---		---	0.717898	-1.39296	F-KO down vs F-WT	1.72993	1.72993	M-KO up vs M-WT
10422009	---		---	0.787712	-1.2695	F-KO down vs F-WT	1.70735	1.70735	M-KO up vs M-WT
10514699	NM_001033790 // B020004J07Rik // RIKEN cDNA B020004J07 gene // 4 C6 // 545662 //	B020004J07Rik	NM_001033790	0.97866	-1.02181	F-KO down vs F-WT	1.67623	1.67623	M-KO up vs M-WT
10493831	NM_013650 // S100a8 // S100 calcium binding protein A8 (calgranulin A) // 3 F1-F	S100a8	NM_013650	0.992851	-1.0072	F-KO down vs F-WT	1.67486	1.67486	M-KO up vs M-WT
10545249	ENSMUST00000103395 // LOC676175 // similar to Ig kappa chain V-V region MPC11 pr	LOC676175	ENSMUST000001033	0.651474	-1.53498	F-KO down vs F-WT	1.67151	1.67151	M-KO up vs M-WT
10493245	NM_001029890 // Mex3a // mex3 homolog A (C. elegans) // 3 F1 // 72640 /// ENSMUS	Mex3a	NM_001029890	0.929515	-1.07583	F-KO down vs F-WT	1.65832	1.65832	M-KO up vs M-WT
10407281	NM_023612 // Esm1 // endothelial cell-specific molecule 1 // 13 D2.2 // 71690 //	Esm1	NM_023612	0.929895	-1.07539	F-KO down vs F-WT	1.65572	1.65572	M-KO up vs M-WT
10555848	NM_001013616 // Trim6 // tripartite motif-containing 6 // 7 49.8 cM // 94088 ///	Trim6	NM_001013616	0.811689	-1.232	F-KO down vs F-WT	1.65266	1.65266	M-KO up vs M-WT
10412826	ENSMUST00000100863 // ENSMUSG00000072703 // predicted gene, ENSMUSG00000072703 /	ENSMUSG000000727	ENSMUST000001008	0.835221	-1.19729	F-KO down vs F-WT	1.65022	1.65022	M-KO up vs M-WT
10352110	NM_001034899 // EG545391 // predicted gene, EG545391 // 1 H4 // 545391 /// ENSMU	EG545391	NM_001034899	0.703011	-1.42245	F-KO down vs F-WT	1.64582	1.64582	M-KO up vs M-WT
10347218	---		---	0.593418	-1.68515	F-KO down vs F-WT	1.63863	1.63863	M-KO up vs M-WT
10582882	---		---	0.95482	-1.04732	F-KO down vs F-WT	1.62821	1.62821	M-KO up vs M-WT
10386115	---		---	0.748399	-1.33619	F-KO down vs F-WT	1.62029	1.62029	M-KO up vs M-WT
10579607	BC026418 // B3gnt3 // UDP-GlcNAc:betaGal beta-1,3-N-acetylglucosaminyltransferas	B3gnt3	BC026418	0.763574	-1.30963	F-KO down vs F-WT	1.61765	1.61765	M-KO up vs M-WT
10538187	NM_053110 // Gpnmb // glycoprotein (transmembrane) nmb // 6 B2.3|6 21.0 cM // 93	Gpnmb	NM_053110	0.470146	-2.127	F-KO down vs F-WT	1.61701	1.61701	M-KO up vs M-WT
10582896	---		---	0.915632	-1.09214	F-KO down vs F-WT	1.61228	1.61228	M-KO up vs M-WT
10578352	NM_145594 // Fgl1 // fibrinogen-like protein 1 // 8 A4 // 234199 /// ENSMUST0000	Fgl1	NM_145594	0.950659	-1.0519	F-KO down vs F-WT	1.61217	1.61217	M-KO up vs M-WT
10551209	NM_007813 // Cyp2b13 // cytochrome P450, family 2, subfamily b, polypeptide 13 /	Cyp2b13	NM_007813	0.956873	-1.04507	F-KO down vs F-WT	1.59113	1.59113	M-KO up vs M-WT
10599348	NM_016886 // Gria3 // glutamate receptor, ionotropic, AMPA3 (alpha 3) // X A3.3-	Gria3	NM_016886	0.934917	-1.06961	F-KO down vs F-WT	1.5874	1.5874	M-KO up vs M-WT
10414807	ENSMUST00000103608 // Trav14-3 // T cell receptor alpha variable region 14-3 //	Trav14-3	ENSMUST000001036	0.63713	-1.56954	F-KO down vs F-WT	1.58554	1.58554	M-KO up vs M-WT
10598073	---		---	0.922935	-1.0835	F-KO down vs F-WT	1.58381	1.58381	M-KO up vs M-WT
10434556	XR_034101 // LOC676915 // similar to nuclear domain 10 protein 52 like 1 // 16 B	LOC676915	XR_034101	0.936727	-1.06755	F-KO down vs F-WT	1.58152	1.58152	M-KO up vs M-WT
10582916	---		---	0.771576	-1.29605	F-KO down vs F-WT	1.58104	1.58104	M-KO up vs M-WT
10556616	NM_001105252 // Tmc5 // transmembrane channel-like gene family 5 // 7 F3 // 7442	Tmc5	NM_001105252	0.850321	-1.17603	F-KO down vs F-WT	1.57899	1.57899	M-KO up vs M-WT
10557231	XR_034502 // LOC628696 // similar to ribosomal protein L11 // 7 F3 // 628696	LOC628696	XR_034502	0.562802	-1.77682	F-KO down vs F-WT	1.575	1.575	M-KO up vs M-WT
10524060	ENSMUST00000100939 // ENSMUSG00000072766 // predicted gene, ENSMUSG00000072766 /	ENSMUSG000000727	ENSMUST000001009	0.805714	-1.24113	F-KO down vs F-WT	1.57182	1.57182	M-KO up vs M-WT
10439285	AK133264 // EG627962 // predicted gene, EG627962 // 16 B3 // 627962 /// XR_03438	EG627962	AK133264	0.726493	-1.37648	F-KO down vs F-WT	1.55317	1.55317	M-KO up vs M-WT
10518163	---		---	0.926935	-1.07882	F-KO down vs F-WT	1.54842	1.54842	M-KO up vs M-WT
10468239	NM_007809 // Cyp17a1 // cytochrome P450, family 17, subfamily a, polypeptide 1 /	Cyp17a1	NM_007809	0.650004	-1.53845	F-KO down vs F-WT	1.54418	1.54418	M-KO up vs M-WT
10485357	---		---	0.851218	-1.17479	F-KO down vs F-WT	1.54392	1.54392	M-KO up vs M-WT
10416215	NM_033325 // Loxl2 // lysyl oxidase-like 2 // 14 D2 // 94352 /// ENSMUST00000100	Loxl2	NM_033325	0.98114	-1.01922	F-KO down vs F-WT	1.54342	1.54342	M-KO up vs M-WT
10450868	NM_146510 // Olfr98 // olfactory receptor 98 // 17 B1 // 258503 /// NM_146510 //	Olfr98	NM_146510	0.69773	-1.43322	F-KO down vs F-WT	1.54304	1.54304	M-KO up vs M-WT
10368222	NM_053264 // 4930444G20Rik // RIKEN cDNA 4930444G20 gene // 10 A3 // 114671 ///	4930444G20Rik	NM_053264	0.995374	-1.00465	F-KO down vs F-WT	1.54293	1.54293	M-KO up vs M-WT
10375055	NM_001033981 // F830116E18Rik // RIKEN cDNA F830116E18 gene // 11 A4 // 544763 /	F830116E18Rik	NM_001033981	0.934787	-1.06976	F-KO down vs F-WT	1.53645	1.53645	M-KO up vs M-WT
10579776	NM_030113 // Arhgap10 // Rho GTPase activating protein 10 // 8 C2 // 78514 /// E	Arhgap10	NM_030113	0.802181	-1.2466	F-KO down vs F-WT	1.53543	1.53543	M-KO up vs M-WT
10502684	ENSMUST00000098523 // ENSMUSG00000074175 // predicted gene, ENSMUSG00000074175 /	ENSMUSG000000741	ENSMUST000000985	0.987553	-1.0126	F-KO down vs F-WT	1.52962	1.52962	M-KO up vs M-WT
10357261	NM_010766 // Marco // macrophage receptor with collagenous structure // 1 E4-F /	Marco	NM_010766	0.849143	-1.17766	F-KO down vs F-WT	1.52946	1.52946	M-KO up vs M-WT
10593174	---		---	0.654806	-1.52717	F-KO down vs F-WT	1.52504	1.52504	M-KO up vs M-WT
10386416	NM_001011789 // Olfr222 // olfactory receptor 222 // 11 B1.3 // 257962 /// ENSMU	Olfr222	NM_001011789	0.946431	-1.0566	F-KO down vs F-WT	1.52449	1.52449	M-KO up vs M-WT
10550465	NM_023289 // Ceacam11 // CEA-related cell adhesion molecule 11 // 7 A2 // 66996	Ceacam11	NM_023289	0.890279	-1.12324	F-KO down vs F-WT	1.52018	1.52018	M-KO up vs M-WT
10353450	NR_002858 // EG241041 // predicted gene, EG241041 // 1 A4|1 // 241041 /// BC0612	EG241041	NR_002858	0.98133	-1.01903	F-KO down vs F-WT	1.51889	1.51889	M-KO up vs M-WT
10477737	---		---	0.823865	-1.21379	F-KO down vs F-WT	1.51507	1.51507	M-KO up vs M-WT
10562651	NM_001034857 // C330019L16Rik // RIKEN cDNA C330019L16 gene // 7 B3 // 208111 //	C330019L16Rik	NM_001034857	0.855814	-1.16848	F-KO down vs F-WT	1.5029	1.5029	M-KO up vs M-WT
10360328	NM_011318 // Apcs // serum amyloid P-component // 1 H3|1 94.2 cM // 20219 /// EN	Apcs	NM_011318	0.730522	-1.36888	F-KO down vs F-WT	1.50167	1.50167	M-KO up vs M-WT
