# Supplementary material for: Gender difference in NASH susceptibility: Roles of hepatocyte Ikkβ and Sult1e1
Source: PLoS One. 2017 Aug 10;12(8):e0181052. doi: 10.1371/journal.pone.0181052 (PMC5552280; doi:10.1371/journal.pone.0181052)
Supplement: S2 Table — (XLS) [file pone.0181052.s002.xls]

## Sheet: Sheet1
Probeset ID	gene_assignment	Gene Symbol	RefSeq	Ratio(F-KO vs. F-WT)	Fold-Change(F-KO vs. F-WT)	Fold-Change(F-KO vs. F-WT) (Description)	Ratio(M-KO vs. M-WT)	Fold-Change(M-KO vs. M-WT)	Fold-Change(M-KO vs. M-WT) (Description)
10344935	NM_001098528 // Kcnb2 // potassium voltage gated channel, Shab-related subfamily	Kcnb2	NM_001098528	1.32072	1.32072	F-KO up vs F-WT	0.660949	-1.51298	M-KO down vs M-WT
10351509	NM_144559 // Fcgr4 // Fc receptor, IgG, low affinity IV // 1 H3|1 92.29 cM // 24	Fcgr4	NM_144559	1.0623	1.0623	F-KO up vs F-WT	0.56103	-1.78244	M-KO down vs M-WT
10351644	NM_018729 // Cd244 // CD244 natural killer cell receptor 2B4 // 1 H3|1 93.0 cM /	Cd244	NM_018729	1.08246	1.08246	F-KO up vs F-WT	0.631332	-1.58395	M-KO down vs M-WT
10375497	---		---	1.08624	1.08624	F-KO up vs F-WT	0.661388	-1.51197	M-KO down vs M-WT
10392297	---		---	1.20693	1.20693	F-KO up vs F-WT	0.660202	-1.51469	M-KO down vs M-WT
10392839	NM_172050 // Cd300e // CD300e antigen // 11 E2 // 217306 /// ENSMUST00000062787	Cd300e	NM_172050	1.09751	1.09751	F-KO up vs F-WT	0.504708	-1.98135	M-KO down vs M-WT
10403229	NM_177290 // Itgb8 // integrin beta 8 // 12 F2 // 320910 /// ENSMUST00000026360	Itgb8	NM_177290	1.04614	1.04614	F-KO up vs F-WT	0.644361	-1.55193	M-KO down vs M-WT
10421555	---		---	1.35415	1.35415	F-KO up vs F-WT	0.611041	-1.63655	M-KO down vs M-WT
10421948	---		---	1.03226	1.03226	F-KO up vs F-WT	0.520352	-1.92178	M-KO down vs M-WT
10439845	XR_002319 // EG433024 // predicted gene, EG433024 // 16 B5 // 433024 /// AK13598	EG433024	XR_002319	1.07206	1.07206	F-KO up vs F-WT	0.657941	-1.51989	M-KO down vs M-WT
10445718	NM_025973 // Pgc // progastricsin (pepsinogen C) // 17 C|17 30.0 cM // 109820 //	Pgc	NM_025973	1.17123	1.17123	F-KO up vs F-WT	0.633194	-1.57929	M-KO down vs M-WT
10445953	NM_139138 // Emr4 // EGF-like module containing, mucin-like, hormone receptor-li	Emr4	NM_139138	1.1335	1.1335	F-KO up vs F-WT	0.643227	-1.55466	M-KO down vs M-WT
10450876	NM_001011721 // Olfr102 // olfactory receptor 102 // 17 B1 // 258218 /// ENSMUST	Olfr102	NM_001011721	1.82576	1.82576	F-KO up vs F-WT	0.484172	-2.06538	M-KO down vs M-WT
10457918	XR_032683 // EG271505 // predicted gene, EG271505 // 18 A2 // 271505	EG271505	XR_032683	1.08112	1.08112	F-KO up vs F-WT	0.637192	-1.56939	M-KO down vs M-WT
10462359	ENSMUST00000064449 // ENSMUSG00000052521 // predicted gene, ENSMUSG00000052521 /	ENSMUSG000000525	ENSMUST000000644	1.26399	1.26399	F-KO up vs F-WT	0.491594	-2.0342	M-KO down vs M-WT
10468738	BC049561 // 1700019N19Rik // RIKEN cDNA 1700019N19 gene // 19 D2 // 67507 /// NM	1700019N19Rik	BC049561	1.42667	1.42667	F-KO up vs F-WT	0.655465	-1.52564	M-KO down vs M-WT
10469436	---		---	1.25912	1.25912	F-KO up vs F-WT	0.610664	-1.63756	M-KO down vs M-WT
10471749	NM_146945 // Olfr345 // olfactory receptor 345 // --- // 258947 /// ENSMUST00000	Olfr345	NM_146945	1.01293	1.01293	F-KO up vs F-WT	0.665361	-1.50294	M-KO down vs M-WT
10484797	---		---	1.01946	1.01946	F-KO up vs F-WT	0.609425	-1.64089	M-KO down vs M-WT
10485809	NM_146362 // Olfr1312 // olfactory receptor 1312 // --- // 258359 /// ENSMUST000	Olfr1312	NM_146362	1.06556	1.06556	F-KO up vs F-WT	0.663179	-1.50789	M-KO down vs M-WT
10491913	---		---	1.147	1.147	F-KO up vs F-WT	0.655074	-1.52654	M-KO down vs M-WT
10492983	NM_183222 // Fcrl5 // Fc receptor-like 5 // 3 F1 // 329693 /// NM_001113238 // F	Fcrl5	NM_183222	1.12685	1.12685	F-KO up vs F-WT	0.498508	-2.00598	M-KO down vs M-WT
10493794	NM_025393 // S100a14 // S100 calcium binding protein A14 // 3 F2 // 66166 /// EN	S100a14	NM_025393	1.03592	1.03592	F-KO up vs F-WT	0.658589	-1.5184	M-KO down vs M-WT
10494003	NM_207271 // Tdpoz3 // TD and POZ domain containing 3 // 3 F2.1 // 399674 /// EN	Tdpoz3	NM_207271	1.11274	1.11274	F-KO up vs F-WT	0.585309	-1.7085	M-KO down vs M-WT
10497349	NM_001002898 // Sirpb1 // signal-regulatory protein beta 1 // 3 A1 // 320832 ///	Sirpb1	NM_001002898	1.0703	1.0703	F-KO up vs F-WT	0.499698	-2.00121	M-KO down vs M-WT
10497356	NM_001002898 // Sirpb1 // signal-regulatory protein beta 1 // 3 A1 // 320832 ///	Sirpb1	NM_001002898	1.05031	1.05031	F-KO up vs F-WT	0.479469	-2.08564	M-KO down vs M-WT
10497358	NM_001002898 // Sirpb1 // signal-regulatory protein beta 1 // 3 A1 // 320832 ///	Sirpb1	NM_001002898	1.00239	1.00239	F-KO up vs F-WT	0.530325	-1.88563	M-KO down vs M-WT
10497364	NM_001002898 // Sirpb1 // signal-regulatory protein beta 1 // 3 A1 // 320832 ///	Sirpb1	NM_001002898	1.03741	1.03741	F-KO up vs F-WT	0.525357	-1.90347	M-KO down vs M-WT
10507477	---		---	1.55654	1.55654	F-KO up vs F-WT	0.481087	-2.07863	M-KO down vs M-WT
10525831	---		---	1.14166	1.14166	F-KO up vs F-WT	0.631467	-1.58361	M-KO down vs M-WT
10530278	---		---	1.01005	1.01005	F-KO up vs F-WT	0.65516	-1.52634	M-KO down vs M-WT
10534389	NM_020504 // Cldn13 // claudin 13 // 5 G2 // 57255 /// ENSMUST00000008987 // Cld	Cldn13	NM_020504	1.19011	1.19011	F-KO up vs F-WT	0.635802	-1.57282	M-KO down vs M-WT
10538135	NM_146167 // Gimap7 // GTPase, IMAP family member 7 // 6 B2.3 // 231932 /// ENSM	Gimap7	NM_146167	1.18298	1.18298	F-KO up vs F-WT	0.616935	-1.62092	M-KO down vs M-WT
10539975	NM_053222 // V1ra7 // vomeronasal 1 receptor, A7 // 6 D1 // 113849 /// ENSMUST00	V1ra7	NM_053222	1.15373	1.15373	F-KO up vs F-WT	0.661288	-1.5122	M-KO down vs M-WT
10542112	NM_053165 // Clec2h // C-type lectin domain family 2, member h // 6 F3 // 94071	Clec2h	NM_053165	1.02228	1.02228	F-KO up vs F-WT	0.644124	-1.5525	M-KO down vs M-WT
10555887	NM_146748 // Olfr661 // olfactory receptor 661 // 7 E3 // 258743 /// ENSMUST0000	Olfr661	NM_146748	1.16202	1.16202	F-KO up vs F-WT	0.631923	-1.58247	M-KO down vs M-WT
10558655	NM_146934 // Olfr46 // olfactory receptor 46 // 7 F5 // 18345 /// NM_001011867 /	Olfr46	NM_146934	1.29553	1.29553	F-KO up vs F-WT	0.62176	-1.60834	M-KO down vs M-WT
10560313	---		---	1.03709	1.03709	F-KO up vs F-WT	0.581653	-1.71924	M-KO down vs M-WT
10562169	NM_032541 // Hamp // hepcidin antimicrobial peptide // 7 B1|7 11.0 cM // 84506 /	Hamp	NM_032541	1.34388	1.34388	F-KO up vs F-WT	0.651935	-1.5339	M-KO down vs M-WT
10566326	NM_023835 // Trim12 // tripartite motif-containing 12 // 7 E3 // 76681 /// ENSMU	Trim12	NM_023835	1.01458	1.01458	F-KO up vs F-WT	0.268168	-3.729	M-KO down vs M-WT
10578249	AK133068 // ENSMUSG00000074383 // predicted gene, ENSMUSG00000074383 // --- // 1	ENSMUSG000000743	AK133068	1.52938	1.52938	F-KO up vs F-WT	0.6329	-1.58003	M-KO down vs M-WT
10592182	ENSMUST00000054175 // 9230110F15Rik // RIKEN cDNA 9230110F15 gene // 9 A4 // 770	9230110F15Rik	ENSMUST000000541	1.19327	1.19327	F-KO up vs F-WT	0.645863	-1.54832	M-KO down vs M-WT
10603525	NM_001081565 // Ssxb8 // synovial sarcoma, X member B, breakpoint 8 // X A1.1 //	Ssxb8	NM_001081565	1.24015	1.24015	F-KO up vs F-WT	0.539547	-1.85341	M-KO down vs M-WT
